# Supplementary material for: Characterization of Mitochondrial DNA Methylation of Alzheimer’s Disease in Plasma Cell-Free DNA
Source: Diagnostics (Basel). 2023 Jul 12;13(14):2351. doi: 10.3390/diagnostics13142351 (PMC10378411; doi:10.3390/diagnostics13142351)
Supplement: Supplementary file 1 [file diagnostics-13-02351-s001.zip]

Archive with 1 entries (1 files):
- diagnostics-2428905-supplementary.pdf
